# Supplementary material for: Multi-Environment Evaluation and Stability Analysis for the Selection of Elite Pearl Millet Genotypes with Better Fodder Yield and Quality Component Traits
Source: Plants (Basel). 2026 Mar 27;15(7):1034. doi: 10.3390/plants15071034 (PMC13075082; doi:10.3390/plants15071034)
Supplement: Supplementary file 1 [file plants-15-01034-s001.zip]

Archive with 1 entries (1 files):
- plants-4139253-supplementary.docx
